# Supplementary material for: Poloxamer/Carboxymethyl Pullulan Aqueous Systems—Miscibility and Thermogelation Studies Using Viscometry, Rheology and Dynamic Light Scattering
Source: Polymers (Basel). 2023 Apr 16;15(8):1909. doi: 10.3390/polym15081909 (PMC10143542; doi:10.3390/polym15081909)
Supplement: Supplementary file 1 [file polymers-15-01909-s001.zip]

Archive with 1 entries (1 files):
- polymers-2271232-supplementary.pdf
